# Supplementary material for: Oxidative Stress Mediates Vascular Tortuosity
Source: Antioxidants (Basel). 2021 Jun 7;10(6):926. doi: 10.3390/antiox10060926 (PMC8228074; doi:10.3390/antiox10060926)
Supplement: Supplementary file 1 [file antioxidants-10-00926-s001.zip]

Archive with 1 entries (1 files):
- antioxidants-1204175-supplementary.pdf
